# Supplementary material for: Supplementary Respiratory Therapy Improves Pulmonary Function in Pediatric Patients with Cerebral Palsy: A Systematic Review and Meta-Analysis
Source: J Clin Med. 2024 Feb 2;13(3):888. doi: 10.3390/jcm13030888 (PMC10856351; doi:10.3390/jcm13030888)
Supplement: Supplementary file 1 [file jcm-13-00888-s001.zip]

Archive with 1 entries (1 files):
- jcm-2809276-supplementary.pdf
